# Supplementary material for: Genome sequences of Knoxdaviesia capensis and K. proteae (Fungi: Ascomycota) from Protea trees in South Africa
Source: Stand Genomic Sci. 2016 Feb 29;11:22. doi: 10.1186/s40793-016-0139-9 (PMC4772463; doi:10.1186/s40793-016-0139-9)
Supplement: Additional file 3: — Table S3. Sequenced Sordariomycete fungi used as evidence for genome annotations. (XLSX 12 kb) [file 40793_2016_139_MOESM3_ESM.xlsx]

## Sheet: S3
Table S3: Sequenced Sordariomycete fungi used as evidence for genome annotations
Species	Strain	Assembly version	Order	Family	Evidence	Source	Citation
Anthostoma avocetta	NRRL 3190	1	Xylariales	Diatrypaceae	Transcript & protein	JGIa	unpublished
Atkinsonella hypoxylon	B4728	2012-12	Hypocreales	Clavicipitaceae	Protein only	UKYb	Krom et al. 2014, Fungi
Ceratocystis albifundus	CMW17620	1	Microascales	Ceratocystidaceae	Transcript only	Private	unpublished
Colletotrichum graminicola	M1.001	1	Glomerellales	Glomerellaceae	Transcript & protein	JGIa	O'Connell et al. 2012, Nature Genetics
Coniochaeta ligniaria	CBS 111746	1	Coniochaetales	Coniochaetaceae	Transcript & protein	JGIa	unpublished
Cordyceps militaris	CM01	1	Hypocreales	Cordycipitaceae	Transcript & protein	JGIa	Zheng et al. 2011, Genome Biology
Cryphonectria parasitica	EP155	2	Diaporthales	Cryphonectriaceae	Transcript & protein	JGIa	unpublished
Fusarium graminearum	PH-1 (NRRL 31084)	1	Hypocreales	Nectriaceae	Transcript & protein	JGIa	Cuomo et al. 2007, Science
Gaeumannomyces graminis	R3-111a-1	2.26	Magnaporthales	Magnaporthaceae	Transcript & protein	EnsemblFungic	unpublished
Grosmannia clavigera	kw1407	1	Ophiostomatales	Ophiostomataceae	Transcript & protein	JGIa	DiGuistini et al. 2011, PNAS
Magnaporthe grisea	70-15 (MG8)	1	Magnaporthales	Magnaporthaceae	Transcript & protein	JGIa	Dean et al. 2005, Nature
Melanconium sp. 1	NRRL 54901	1	Diaporthales	Melanconidaceae	Transcript & protein	JGIa	unpublished
Microascus trigonosporus	CBS 218.31	1	Microascales	Microascaceae	Transcript & protein	JGIa	unpublished
Neurospora crassa	OR74A	2	Sordariales	Sordariaceae	Transcript & protein	JGIa	Galagan et al. 2003, Nature
Ophiostoma piceae	UAMH 11346	1	Ophiostomatales	Ophiostomataceae	Transcript & protein	JGIa	Haridas et al. 2013, BMC Genomics
Periglandula ipomoeae	IasaF13	2011-03	Hypocreales	Clavicipitaceae	Transcript & protein	UKYb	Schardl et al. 2013, PLoS Genetics
Pestalotiopsis fici	W106-1	2014/01/10	Xylariales	Amphisphaeriaceae	Protein only	NCBId	Wang et al. 2015, BMC Genomics
Podospora anserina	S mat+	1	Sordariales	Lasiosphaeriaceae	Transcript & protein	JGIa	Espagne et al. 2008, Genome Biology
Stanjemonium grisellum	CBS 655.79	1	Hypocreales	Bionectriaceae	Transcript & protein	JGIa	unpublished
Thozetella sp.	PMI_491	1	Chaetosphaeriales	Chaetosphaeriaceae	Transcript & protein	JGIa	unpublished
Trichoderma reesei	unknown	2	Hypocreales	Hypocreaceae	Transcript & protein	JGIa	Martinez et al. 2008, Nature Biotechnology
Verticillium dahliae	VdLs.17	1	Glomerellales	Plectosphaerellaceae	Transcript & protein	JGIa	Klosterman et al. 2011, PLoS Pathogens
a JGI: US Department of Energy Joint Genome Institute: www.jgi.doe.gov
b UKY: University of Kentucky: www.endophyte.uky.edu
c EnsemblFungi: fungi.ensembl.org
d www.ncbi.nlm.nih.gov
